# Supplementary material for: Antifungal Activities of Multi-Halogenated Indoles Against Drug-Resistant Candida Species
Source: Int J Mol Sci. 2025 Nov 7;26(22):10836. doi: 10.3390/ijms262210836 (PMC12652874; doi:10.3390/ijms262210836)
Supplement: Supplementary file 1 [file ijms-26-10836-s001.zip]

Archive with 1 entries (1 files):
- ijms-3965689-supplementary.pdf
